# Supplementary material for: Chondroitin Sulfate for Cartilage Regeneration, Administered Topically Using a Nanostructured Formulation
Source: Int J Mol Sci. 2024 Sep 18;25(18):10023. doi: 10.3390/ijms251810023 (PMC11432425; doi:10.3390/ijms251810023)
Supplement: Supplementary file 1 [file ijms-25-10023-s001.zip]

Archive with 1 entries (1 files):
- ijms-3153601-supplementary.pdf
